# Supplementary material for: Synergistic Effects of Melatonin and Gamma-Aminobutyric Acid on Protection of Photosynthesis System in Response to Multiple Abiotic Stressors
Source: Cells. 2021 Jun 29;10(7):1631. doi: 10.3390/cells10071631 (PMC8306587; doi:10.3390/cells10071631)
Supplement: Supplementary file 1 [file cells-10-01631-s001.zip]

Archive with 1 entries (1 files):
- cells-1205899-supplementary.pdf
